# Supplementary material for: Dietary Intake of 17α-Ethinylestradiol Promotes HCC Progression in Humanized Male Mice Expressing Sex Hormone-Binding Globulin
Source: Int J Mol Sci. 2021 Nov 22;22(22):12557. doi: 10.3390/ijms222212557 (PMC8620028; doi:10.3390/ijms222212557)
Supplement: Supplementary file 1 [file ijms-22-12557-s001.zip]

Archive with 1 entries (1 files):
- ijms-1464754-supplementary.pdf
